# Supplementary material for: Protocol for a murine skin abscess model to study bacterial infection dynamics, microbial interactions, and treatment efficacy
Source: STAR Protoc. 2025 Dec 20;7(1):104291. doi: 10.1016/j.xpro.2025.104291 (PMC12794494; doi:10.1016/j.xpro.2025.104291)
Supplement: Data S1. Scoring chart for monitoring mouse welfare and abscess progression, related to Step 20 — A structured chart used to assess key indicators of mouse health following subcutaneous infection. The chart includes five key parameters: activity and behaviour, appearance, hydration status, pain indicators, and abscess severity. Each parameter is scored from 0 to 3, with 0 indicating normal condition and 3 indicating severe distress or pathology. Any mouse receiving a grade 3 in any single category is considered to have reached humane endpoint and should immediately be euthanized. [file mmc2.xlsx]

## Sheet: Health Score Chart
Conditions	Health Score*
	0	1	2	3
Activity, Behavior, Hunching	Normal movement	Normal to slighly slower movement; Slight hunching in back	Less interested in the environment, interacts less with cage mates, disregards observer; when nudged, reluctantly moves away; Walks hunched and/or slow	Immobile or hyperactive; not moving when nudged; Constant hunching and very slow or no movement
Appearance	Normal grooming, clean and sleek fur coat	Visible piloerection (around head and neck); not well groomed (not shiny or smooth)	Rough hair coat	Severe piloerection (entire body), matted appearance, unkempt and un-groomed with other severe signs of illness
Hydration	Normal	Normal	Decrease in skin elasticity	Animal unresponsive and cold to touch
Pain	No indication	No obvious pain symptoms**	Facial expression: eyes squinted (half closed), skin around nose contracted, ears pulled back; restless and uncomfortable; whishkers point back or stand out; muscle twitching or flinching, adominal writhing or pressing	completely closed or severely sunken eyes; tail feels square; self mutilating; violent reaction to stimuli or when approached
Abscess	No abscess	Injection site is either red or pale and swollen; injection site has a dry ulcer (scab)	Injection site is ulcerated and/or moist (skin breakage); injection site is highly inflammed and extremely swollen	Injection site is a moist wound; Animal is scratching or chewing damaging the normal skin around the abscess
Response by Researcher	Maintain monitoring as in protocol	Maintain monitoring as in protocol	Increase monitoring 2x daily; supportive care as appropriate: heat, gel food, SQ fluids, or analgesia	Euthanasia
* A score of 3 in any category, more than one score of 2 after appropriate analgesia or supportive care requires immediate euthanasia or Veterinary consultation
** Any pain signs observed results in application of analgesia AND supportive care (eg. Supplemental heat, SQ fluids, gel food or food treats/moistened pellets on cage floor)
Check animals 2 hours after providing analgesia to ensure that it is effective, if pain is not relieved after analgesia, the animal requires euthansia or Veterinary consultation
