# Supplementary material for: Protocol for a murine skin abscess model to study bacterial infection dynamics, microbial interactions, and treatment efficacy
Source: STAR Protoc. 2025 Dec 20;7(1):104291. doi: 10.1016/j.xpro.2025.104291 (PMC12794494; doi:10.1016/j.xpro.2025.104291)
Supplement: Data S2. Monitoring sheet, related to Step 20 [file mmc3.xlsx]

## Sheet: Abscess monitoring
POST-PROCEDURE MONITORING SHEET
24 Hour Emergency Contact information:						PI Name:
Name:						Protocol number:
Phone:						See Clinical Health Score Chart for more details
Email:						Experimental Start:
					Scores are separated per day of monitoring with '/' (Day 1 / Day 2)
Additional date:					Additional monitoring (if required) per day separated '-' (Day 1 - Day 1 / Day 2 - Day 2)
					Additional monitoring days will be separated on a different sheet (Day 3 / … / Day x)
Cage #	Animal #	Activity, Behavior, Hunching	Appearance	Hydration	Pain	Abscess	Supplemental Care or other notes
		Day 1 / Day 2	Day 1 / Day 2	Day 1 / Day 2	Day 1 / Day 2	Day 1 / Day 2
	0	/	/	/	/	/
	I	/	/	/	/	/
	II	/	/	/	/	/
	III	/	/	/	/	/
	IV	/	/	/	/	/
	0	/	/	/	/	/
	I	/	/	/	/	/
	II	/	/	/	/	/
	III	/	/	/	/	/
	IV	/	/	/	/	/
	0	/	/	/	/	/
	I	/	/	/	/	/
	II	/	/	/	/	/
	III	/	/	/	/	/
	IV	/	/	/	/	/
	0	/	/	/	/	/
	I	/	/	/	/	/
	II	/	/	/	/	/
	III	/	/	/	/	/
	IV	/	/	/	/	/
	0	/	/	/	/	/
	I	/	/	/	/	/
	II	/	/	/	/	/
	III	/	/	/	/	/
	IV	/	/	/	/	/
	0	/	/	/	/	/
	I	/	/	/	/	/
	II	/	/	/	/	/
	III	/	/	/	/	/
	IV	/	/	/	/	/
